# Supplementary material for: Silent Signals in the Snow: Tracking the Spatio‐Temporal Territorial Marking Behavior of Snow Leopards (Panthera uncia) in the Mountainous Region of Baltistan, Pakistan
Source: Ecol Evol. 2024 Dec 11;14(12):e70518. doi: 10.1002/ece3.70518 (PMC11634815; doi:10.1002/ece3.70518)
Supplement: Supplementary file 1 — Data S1. [file ECE3-14-e70518-s001.zip]

Archive with 6 entries (6 files):
- SUppl_SL-final_figures_and_tables_24.docx
- day snow vs no2629.csv
- free day vs night3429.csv
- night snow vs no3414.csv
- no snow dayvs night.csv
- r script for model.docx
