# Supplementary material for: Silent Signals in the Snow: Tracking the Spatio‐Temporal Territorial Marking Behavior of Snow Leopards (Panthera uncia) in the Mountainous Region of Baltistan, Pakistan
Source: Ecol Evol. 2024 Dec 11;14(12):e70518. doi: 10.1002/ece3.70518 (PMC11634815; doi:10.1002/ece3.70518)
Supplement: Supplementary file 1 — Data S1. [file ECE3-14-e70518-s001.zip › day snow vs no2629.csv]

x	zone	sps	time
1	1	Dayf	0.194444444
2	1	Dayf	0.190972222
3	1	Dayf	0.472222222
4	1	Dayf	0.272222222
5	1	Dayf	0.516666667
6	1	Dayf	0.517361111
7	1	Dayf	0.227083333
8	1	Dayf	0.290277778
9	1	Dayf	0.265277778
10	1	Dayf	0.804166667
11	1	Dayf	0.184722222
12	1	Dayf	0.413194444
13	1	Dayf	0.41875
14	1	Dayf	0.125694444
15	1	Dayf	0.461805556
16	1	Dayf	0.924305556
17	1	Dayf	0.063888889
18	1	Dayf	0.580555556
19	1	Dayf	0.955555556
20	1	Dayf	0.529861111
21	1	Dayf	0.184722222
22	1	Dayf	0.180555556
23	1	Dayf	0.230555556
24	1	Dayf	0.277777778
25	1	Dayf	0.259722222
26	1	Dayf	0.663888889
27	1	Dayf	0.477777778
28	1	Dayf	0.254861111
29	1	Dayf	0.513888889
1	2	Days	0.200694444
2	2	Days	0.175
3	2	Days	0.222222222
4	2	Days	0.195833333
5	2	Days	0.195833333
6	2	Days	0.155555556
7	2	Days	0.174305556
8	2	Days	0.155555556
9	2	Days	0.506944444
10	2	Days	0.363194444
11	2	Days	0.086111111
12	2	Days	0.182638889
13	2	Days	0.156944444
14	2	Days	0.701388889
15	2	Days	0.699305556
16	2	Days	0.282638889
17	2	Days	0.074305556
18	2	Days	0.239583333
19	2	Days	0.239583333
20	2	Days	0.074305556
21	2	Days	0.220138889
22	2	Days	0.311111111
23	2	Days	0.254861111
24	2	Days	0.267361111
25	2	Days	0.248611111
26	2	Days	0.290277778
