# Supplementary material for: Silent Signals in the Snow: Tracking the Spatio‐Temporal Territorial Marking Behavior of Snow Leopards (Panthera uncia) in the Mountainous Region of Baltistan, Pakistan
Source: Ecol Evol. 2024 Dec 11;14(12):e70518. doi: 10.1002/ece3.70518 (PMC11634815; doi:10.1002/ece3.70518)
Supplement: Supplementary file 1 — Data S1. [file ECE3-14-e70518-s001.zip › night snow vs no3414.csv]

x	zone	sps	time
1	1	Nightf	0.052083333
2	1	Nightf	0.290277778
3	1	Nightf	0.265277778
4	1	Nightf	0.192361111
5	1	Nightf	0.195138889
6	1	Nightf	0.065972222
7	1	Nightf	0.223611111
8	1	Nightf	0.238888889
9	1	Nightf	0.063888889
10	1	Nightf	0.580555556
11	1	Nightf	0.486805556
12	1	Nightf	0.050694444
13	1	Nightf	0.295833333
14	1	Nightf	0.258333333
15	1	Nightf	0.100694444
16	1	Nightf	0.088194444
17	1	Nightf	0.070833333
18	1	Nightf	0.145833333
19	1	Nightf	0.581944444
20	1	Nightf	0.527777778
21	1	Nightf	0.546527778
22	1	Nightf	0.547916667
23	1	Nightf	0.330555556
24	1	Nightf	0.324305556
25	1	Nightf	0.084722222
26	1	Nightf	0.330555556
27	1	Nightf	0.330555556
28	1	Nightf	0.017361111
29	1	Nightf	0.4625
30	1	Nightf	0.484027778
31	1	Nightf	0.491666667
32	1	Nightf	0.447222222
33	1	Nightf	0.180555556
34	1	Nightf	0.344444444
1	2	Nights	0.222222222
2	2	Nights	0.1875
3	2	Nights	0.198611111
4	2	Nights	0.460416667
5	2	Nights	0.279861111
6	2	Nights	0.338888889
7	2	Nights	0.441666667
8	2	Nights	0.703472222
9	2	Nights	0.057638889
10	2	Nights	0.275694444
11	2	Nights	0.873611111
12	2	Nights	0.515972222
13	2	Nights	0.920833333
14	2	Nights	0.098611111
