# Supplementary material for: Silent Signals in the Snow: Tracking the Spatio‐Temporal Territorial Marking Behavior of Snow Leopards (Panthera uncia) in the Mountainous Region of Baltistan, Pakistan
Source: Ecol Evol. 2024 Dec 11;14(12):e70518. doi: 10.1002/ece3.70518 (PMC11634815; doi:10.1002/ece3.70518)
Supplement: Supplementary file 1 — Data S1. [file ECE3-14-e70518-s001.zip › no snow dayvs night.csv]

x	zone	sps	time
1	1	Night	0.052083333
2	1	Night	0.290277778
3	1	Night	0.265277778
4	1	Night	0.192361111
5	1	Night	0.195138889
6	1	Night	0.065972222
7	1	Night	0.223611111
8	1	Night	0.238888889
9	1	Night	0.063888889
10	1	Night	0.580555556
11	1	Night	0.486805556
12	1	Night	0.050694444
13	1	Night	0.295833333
14	1	Night	0.258333333
15	1	Night	0.100694444
16	1	Night	0.088194444
17	1	Night	0.070833333
18	1	Night	0.145833333
19	1	Night	0.581944444
20	1	Night	0.527777778
21	1	Night	0.546527778
22	1	Night	0.547916667
23	1	Night	0.330555556
24	1	Night	0.324305556
25	1	Night	0.084722222
26	1	Night	0.330555556
27	1	Night	0.330555556
28	1	Night	0.017361111
29	1	Night	0.4625
30	1	Night	0.484027778
31	1	Night	0.491666667
32	1	Night	0.447222222
33	1	Night	0.180555556
34	1	Night	0.344444444
1	2	Day	0.194444444
2	2	Day	0.190972222
3	2	Day	0.472222222
4	2	Day	0.272222222
5	2	Day	0.516666667
6	2	Day	0.517361111
7	2	Day	0.227083333
8	2	Day	0.290277778
9	2	Day	0.265277778
10	2	Day	0.804166667
11	2	Day	0.184722222
12	2	Day	0.413194444
13	2	Day	0.41875
14	2	Day	0.125694444
15	2	Day	0.461805556
16	2	Day	0.924305556
17	2	Day	0.063888889
18	2	Day	0.580555556
19	2	Day	0.955555556
20	2	Day	0.529861111
21	2	Day	0.184722222
22	2	Day	0.180555556
23	2	Day	0.230555556
24	2	Day	0.277777778
25	2	Day	0.259722222
26	2	Day	0.663888889
27	2	Day	0.477777778
28	2	Day	0.254861111
29	2	Day	0.513888889
